# Supplementary material for: Mutations in the PIK3C2B, ERBB3, KIT, and MLH1 Genes and Their Relationship with Resistance to Temozolomide in Patients with High-Grade Gliomas
Source: Biomedicines. 2024 Dec 6;12(12):2777. doi: 10.3390/biomedicines12122777 (PMC11673431; doi:10.3390/biomedicines12122777)
Supplement: Supplementary file 1 [file biomedicines-12-02777-s001.zip]

Archive with 1 entries (1 files):
- biomedicines-3205381-supplementary.pdf
